# Supplementary material for: Lactobacillus fermentum LF31 Supplementation Reversed Atrophy Fibers in a Model of Myopathy Through the Modulation of IL-6, TNF-α, and Hsp60 Levels Enhancing Muscle Regeneration
Source: Nutrients. 2025 Apr 30;17(9):1550. doi: 10.3390/nu17091550 (PMC12073311; doi:10.3390/nu17091550)
Supplement: Supplementary file 1 [file nutrients-17-01550-s001.zip]

Archive with 1 entries (1 files):
- nutrients-3604101-supplementary.pdf
